# Supplementary material for: Crystal Structure and Properties of Thallium(I) Salinomycinate
Source: Int J Mol Sci. 2025 Jul 6;26(13):6504. doi: 10.3390/ijms26136504 (PMC12249860; doi:10.3390/ijms26136504)
Supplement: Supplementary file 1 [file ijms-26-06504-s001.zip]

Archive with 1 entries (1 files):
- ijms-3710315-supplementary.pdf
